# Supplementary material for: Ab Initio Study of the Structures, Bonding Interactions, and Thermal Stability of the Li-Decorated 2D Biphenylene Sheet
Source: Nanomaterials (Basel). 2025 May 7;15(9):700. doi: 10.3390/nano15090700 (PMC12073348; doi:10.3390/nano15090700)
Supplement: Supplementary file 1 [file nanomaterials-15-00700-s001.zip]

Archive with 4 entries (4 files):
- movie_4B.mp4
- movie_8A.mp4
- movie_8B.mp4
- nanomaterials-3584197-supplementary-final.pdf
